# Supplementary material for: Attitude and predictors of exclusive breastfeeding practice among mothers attending under-five welfare clinics in a rural community in Southwestern Nigeria
Source: PLoS One. 2024 Mar 28;19(3):e0299843. doi: 10.1371/journal.pone.0299843 (PMC10977687; doi:10.1371/journal.pone.0299843)
Supplement: S1 File — (XLSX) [file pone.0299843.s001.xlsx]

## Sheet: Data set - Breastfeeding in Ido
Age in years	AgeG	Highest level of education	Level of EducationG	Marital Status	Marital StatusG	Religion	Tribe	TribeG	Main Occupation	OccupationG	Did you attend ANC during the pregnancy of this baby	If yes, to que 7, were you informed on exclusive breast feeding	Place of delivery of this baby	Place of Delivery of this BabyG	Mode of delivery of this baby	Birth order of the baby	Birth Order of the BabyG	Breast feeding immediately the first milk or colestrum is important	Breast milk for a newborn immediately within an hour after birth is important	Breast feeding is better than artificial feeding	It is difficult for breast feeders to take care of thier family	Breast feeding increases mother-infant bonding	Breastfed babies are healthier than formula-fed babies	Women should breast feed in public places	Breast milk is the ideal food for babies	Starting complementary foods to a child before 6 months is important	To feed your baby breast milk alone for the first 6 months	Breast feeding will make the mother breast sag	Breast feeding affects your beauty	Did you breastfeed your baby exclusively	The baby gets hungry and the child being thirsty	HIV and unintended pregnancies	Breast milk was insufficient	Work schedule	Early and single motherhood	Cultural belief and the need to introduce herbal medicine for cultural	Others	Attitudescore
32	=> 30 years	Tertiary	Post Secondary	Married	Married	Islam	Hausa	Hausa	Trader	Farmer/Trader/Artisan	Yes	Yes	Health Facility	Within HF	Vaginal delivery	2	Second	Agree	Agree	Agree	Disagree	Agree	Agree	Neutral	Agree	Agree	Agree	Neutral	Agree	Yes	#NULL!	#NULL!	#NULL!	#NULL!	#NULL!	#NULL!	#NULL!	32
27	<30 years	Tertiary	Post Secondary	Married	Married	Christainity	Yoruba	Yoruba	Civil Servant	C/S	Yes	Yes	Health Facility	Within HF	Vaginal delivery	1	First	Agree	Agree	Agree	Disagree	Agree	Agree	Disagree	Agree	Agree	Agree	Disagree	Agree	Yes	#NULL!	#NULL!	#NULL!	#NULL!	#NULL!	#NULL!	#NULL!	30
35	=> 30 years	Tertiary	Post Secondary	Married	Married	Christainity	Yoruba	Yoruba	Civil Servant	C/S	Yes	Yes	Health Facility	Within HF	Vaginal delivery	2	Second	Agree	Agree	Agree	Disagree	Agree	Agree	Agree	Agree	Disagree	Disagree	Agree	Agree	No	No	#NULL!	No	No	#NULL!	No	#NULL!	30
24	<30 years	Secondary School	Secondary	Married	Married	Christainity	Yoruba	Yoruba	Trader	Farmer/Trader/Artisan	Yes	Yes	Other	Outsude HF	Vaginal delivery	1	First	Agree	Agree	Agree	Agree	Agree	Agree	Disagree	Agree	Disagree	Agree	Agree	Agree	Yes	#NULL!	#NULL!	#NULL!	#NULL!	#NULL!	#NULL!	#NULL!	32
33	=> 30 years	Tertiary	Post Secondary	Married	Married	Christainity	Yoruba	Yoruba	Civil Servant	C/S	Yes	Yes	Health Facility	Within HF	Vaginal delivery	2	Second	Agree	Agree	Agree	Disagree	Agree	Agree	Neutral	Agree	Agree	Agree	Neutral	Disagree	Yes	#NULL!	#NULL!	#NULL!	#NULL!	#NULL!	#NULL!	#NULL!	30
36	=> 30 years	Secondary School	Secondary	Married	Married	Christainity	Yoruba	Yoruba	Trader	Farmer/Trader/Artisan	Yes	Yes	Health Facility	Within HF	Caesareans section	2	Second	Agree	Neutral	Agree	Agree	Agree	Agree	Agree	Agree	Agree	Agree	Neutral	Agree	Yes	#NULL!	#NULL!	#NULL!	#NULL!	#NULL!	#NULL!	#NULL!	34
26	<30 years	Tertiary	Post Secondary	Married	Married	Christainity	Yoruba	Yoruba	Student	Student	Yes	Yes	Health Facility	Within HF	Vaginal delivery	1	First	Agree	Agree	Agree	Disagree	Agree	Agree	Disagree	Agree	Agree	Agree	Disagree	Agree	No	#NULL!	#NULL!	#NULL!	#NULL!	No	#NULL!	#NULL!	30
25	<30 years	Secondary School	Secondary	Married	Married	Islam	Yoruba	Yoruba	Professional	Professional	Yes	Yes	Health Facility	Within HF	Vaginal delivery	1	First	Agree	Agree	Agree	Disagree	Agree	Agree	Disagree	Agree	Agree	Agree	Disagree	Agree	No	#NULL!	#NULL!	#NULL!	#NULL!	No	#NULL!	#NULL!	30
23	<30 years	Secondary School	Secondary	Married	Married	Christainity	Yoruba	Yoruba	Student	Student	Yes	Yes	Health Facility	Within HF	Vaginal delivery	1	First	Agree	Agree	Agree	Disagree	Agree	Agree	Disagree	Agree	Agree	Agree	Disagree	Agree	Yes	#NULL!	#NULL!	#NULL!	#NULL!	#NULL!	#NULL!	#NULL!	30
21	<30 years	Secondary School	Secondary	Married	Married	Christainity	Yoruba	Yoruba	Student	Student	Yes	Yes	Health Facility	Within HF	Vaginal delivery	1	First	Agree	Agree	Agree	Disagree	Agree	Agree	Disagree	Agree	Agree	Agree	Disagree	Agree	No	#NULL!	#NULL!	#NULL!	No	#NULL!	#NULL!	#NULL!	30
32	=> 30 years	Secondary School	Secondary	Married	Married	Christainity	Yoruba	Yoruba	Trader	Farmer/Trader/Artisan	Yes	Yes	Health Facility	Within HF	Vaginal delivery	3	3 and above	Agree	Agree	Agree	Disagree	Agree	Agree	Disagree	Agree	Agree	Agree	Disagree	Agree	No	#NULL!	#NULL!	No	#NULL!	#NULL!	#NULL!	#NULL!	30
28	<30 years	Secondary School	Secondary	Married	Married	Christainity	Yoruba	Yoruba	Trader	Farmer/Trader/Artisan	Yes	Yes	Health Facility	Within HF	Vaginal delivery	1	First	Agree	Agree	Agree	Disagree	Agree	Agree	Disagree	Agree	Agree	Agree	Disagree	Agree	No	#NULL!	#NULL!	#NULL!	No	#NULL!	No	#NULL!	30
27	<30 years	Tertiary	Post Secondary	Married	Married	Christainity	Yoruba	Yoruba	Civil Servant	C/S	Yes	Yes	Health Facility	Within HF	Vaginal delivery	1	First	Agree	Agree	Agree	Disagree	Agree	Agree	Disagree	Agree	Agree	Agree	Disagree	Agree	No	#NULL!	#NULL!	#NULL!	No	#NULL!	No	#NULL!	30
29	<30 years	Tertiary	Post Secondary	Married	Married	Christainity	Yoruba	Yoruba	Civil Servant	C/S	Yes	Yes	Health Facility	Within HF	Vaginal delivery	2	Second	Agree	Agree	Agree	Disagree	Agree	Agree	Disagree	Agree	Agree	Agree	Disagree	Agree	No	#NULL!	#NULL!	#NULL!	#NULL!	No	#NULL!	#NULL!	30
31	=> 30 years	Tertiary	Post Secondary	Married	Married	Christainity	Yoruba	Yoruba	Civil Servant	C/S	Yes	Yes	Health Facility	Within HF	Vaginal delivery	2	Second	Agree	Agree	Agree	Disagree	Agree	Agree	Disagree	Disagree	Disagree	Disagree	Disagree	Agree	No	#NULL!	#NULL!	#NULL!	#NULL!	No	No	#NULL!	24
34	=> 30 years	Tertiary	Post Secondary	Married	Married	Christainity	Yoruba	Yoruba	Civil Servant	C/S	Yes	Yes	Health Facility	Within HF	Vaginal delivery	3	3 and above	Agree	Agree	Agree	Disagree	Agree	Agree	Disagree	Agree	Agree	Agree	Disagree	Agree	No	#NULL!	#NULL!	#NULL!	#NULL!	No	#NULL!	#NULL!	30
28	<30 years	Tertiary	Post Secondary	Married	Married	Islam	Hausa	Hausa	Civil Servant	C/S	Yes	Yes	Health Facility	Within HF	Vaginal delivery	1	First	Agree	Agree	Agree	Disagree	Agree	Agree	Disagree	Agree	Agree	Agree	Disagree	Agree	No	#NULL!	#NULL!	No	No	#NULL!	#NULL!	#NULL!	30
33	=> 30 years	Secondary School	Secondary	Married	Married	Christainity	Yoruba	Yoruba	Civil Servant	C/S	Yes	Yes	Health Facility	Within HF	Vaginal delivery	3	3 and above	Agree	Agree	Agree	Disagree	Agree	Agree	Disagree	Agree	Agree	Agree	Disagree	Agree	No	#NULL!	#NULL!	#NULL!	No	#NULL!	#NULL!	#NULL!	30
27	<30 years	Tertiary	Post Secondary	Married	Married	Christainity	Yoruba	Yoruba	Civil Servant	C/S	Yes	Yes	Health Facility	Within HF	Vaginal delivery	2	Second	Agree	Agree	Agree	Disagree	Agree	Agree	Disagree	Agree	Agree	Agree	Disagree	Agree	No	#NULL!	#NULL!	#NULL!	#NULL!	No	#NULL!	#NULL!	30
28	<30 years	Tertiary	Post Secondary	Married	Married	Christainity	Yoruba	Yoruba	Civil Servant	C/S	Yes	Yes	Health Facility	Within HF	Vaginal delivery	1	First	Agree	Agree	Agree	Disagree	Agree	Agree	Disagree	Agree	Agree	Agree	Disagree	Agree	No	#NULL!	#NULL!	#NULL!	#NULL!	No	#NULL!	#NULL!	30
32	=> 30 years	Tertiary	Post Secondary	Married	Married	Christainity	Yoruba	Yoruba	Civil Servant	C/S	Yes	Yes	Health Facility	Within HF	Vaginal delivery	1	First	Agree	Agree	Agree	Disagree	Agree	Agree	Disagree	Agree	Agree	Agree	Disagree	Agree	No	#NULL!	#NULL!	#NULL!	#NULL!	No	#NULL!	#NULL!	30
24	<30 years	Secondary School	Secondary	Married	Married	Islam	Yoruba	Yoruba	Professional	Professional	Yes	Yes	Health Facility	Within HF	Vaginal delivery	1	First	Agree	Agree	Agree	Disagree	Agree	Agree	Disagree	Agree	Agree	Agree	Disagree	Agree	No	#NULL!	#NULL!	#NULL!	No	#NULL!	No	#NULL!	30
36	=> 30 years	Tertiary	Post Secondary	Married	Married	Christainity	Yoruba	Yoruba	Civil Servant	C/S	Yes	Yes	Health Facility	Within HF	Vaginal delivery	4	3 and above	Agree	Agree	Agree	Disagree	Agree	Agree	Disagree	Agree	Agree	Agree	Disagree	Agree	No	#NULL!	#NULL!	#NULL!	No	#NULL!	#NULL!	#NULL!	30
25	<30 years	Tertiary	Post Secondary	Married	Married	Christainity	Others	Hausa	Student	Student	Yes	Yes	Health Facility	Within HF	Vaginal delivery	1	First	Agree	Agree	Agree	Disagree	Agree	Agree	Disagree	Agree	Agree	Agree	Disagree	Agree	No	#NULL!	No	No	No	No	No	#NULL!	30
29	<30 years	Secondary School	Secondary	Widowed	Unmarried	Christainity	Yoruba	Yoruba	Trader	Farmer/Trader/Artisan	Yes	Yes	Health Facility	Within HF	Vaginal delivery	2	Second	Agree	Agree	Agree	Disagree	Agree	Agree	Disagree	Agree	Agree	Agree	Disagree	Agree	No	#NULL!	#NULL!	#NULL!	No	#NULL!	#NULL!	#NULL!	30
23	<30 years	Tertiary	Post Secondary	Married	Married	Christainity	Yoruba	Yoruba	Student	Student	Yes	Yes	Health Facility	Within HF	Vaginal delivery	1	First	Agree	Agree	Agree	Disagree	Agree	Agree	Disagree	Agree	Agree	Agree	Disagree	Agree	No	#NULL!	#NULL!	#NULL!	#NULL!	#NULL!	No	#NULL!	30
30	=> 30 years	Tertiary	Post Secondary	Married	Married	Christainity	Yoruba	Yoruba	Civil Servant	C/S	Yes	Yes	Health Facility	Within HF	Vaginal delivery	2	Second	Agree	Agree	Agree	Disagree	Agree	Agree	Disagree	Agree	Agree	Agree	Disagree	Agree	No	#NULL!	#NULL!	#NULL!	#NULL!	#NULL!	No	#NULL!	30
27	<30 years	Secondary School	Secondary	Divorced	Unmarried	Islam	Hausa	Hausa	Trader	Farmer/Trader/Artisan	Yes	Yes	Health Facility	Within HF	Vaginal delivery	2	Second	Agree	Agree	Agree	Disagree	Agree	Agree	Disagree	Agree	Agree	Agree	Disagree	Agree	No	#NULL!	#NULL!	No	#NULL!	#NULL!	#NULL!	#NULL!	30
31	=> 30 years	Tertiary	Post Secondary	Married	Married	Christainity	Yoruba	Yoruba	Civil Servant	C/S	Yes	Yes	Health Facility	Within HF	Vaginal delivery	3	3 and above	Agree	Agree	Agree	Disagree	Agree	Agree	Disagree	Agree	Agree	Agree	Disagree	Agree	No	#NULL!	#NULL!	#NULL!	No	#NULL!	#NULL!	#NULL!	30
26	<30 years	Secondary School	Secondary	Married	Married	Islam	Yoruba	Yoruba	Civil Servant	C/S	Yes	Yes	Health Facility	Within HF	Vaginal delivery	1	First	Agree	Agree	Disagree	Agree	Agree	Disagree	Agree	Disagree	Disagree	Disagree	Disagree	Agree	No	#NULL!	#NULL!	No	#NULL!	#NULL!	#NULL!	#NULL!	24
26	<30 years	Tertiary	Post Secondary	Married	Married	Christainity	Yoruba	Yoruba	Civil Servant	C/S	Yes	Yes	Health Facility	Within HF	Vaginal delivery	1	First	Agree	Agree	Agree	Disagree	Agree	Agree	Disagree	Agree	Agree	Agree	Disagree	Agree	No	#NULL!	#NULL!	#NULL!	No	#NULL!	#NULL!	#NULL!	30
29	<30 years	Tertiary	Post Secondary	Married	Married	Islam	Yoruba	Yoruba	Professional	Professional	Yes	Yes	Health Facility	Within HF	Vaginal delivery	1	First	Agree	Agree	Agree	Disagree	Agree	Agree	Disagree	Agree	Agree	Agree	Disagree	Agree	No	#NULL!	#NULL!	#NULL!	No	#NULL!	#NULL!	#NULL!	30
20	<30 years	Secondary School	Secondary	Married	Married	Christainity	Yoruba	Yoruba	Student	Student	Yes	Yes	Health Facility	Within HF	Vaginal delivery	1	First	Agree	Agree	Agree	Disagree	Agree	Agree	Disagree	Agree	Agree	Agree	Disagree	Agree	No	#NULL!	#NULL!	No	#NULL!	#NULL!	#NULL!	#NULL!	30
32	=> 30 years	Tertiary	Post Secondary	Married	Married	Christainity	Yoruba	Yoruba	Civil Servant	C/S	Yes	Yes	Health Facility	Within HF	Vaginal delivery	3	3 and above	Agree	Agree	Agree	Disagree	Agree	Agree	Disagree	Agree	Agree	Agree	Disagree	Agree	No	#NULL!	#NULL!	#NULL!	No	#NULL!	#NULL!	#NULL!	30
25	<30 years	Secondary School	Secondary	Married	Married	Christainity	Yoruba	Yoruba	Professional	Professional	Yes	Yes	Health Facility	Within HF	Vaginal delivery	1	First	Agree	Agree	Agree	Disagree	Agree	Agree	Disagree	Agree	Agree	Agree	Disagree	Agree	No	#NULL!	#NULL!	No	#NULL!	#NULL!	#NULL!	#NULL!	30
34	=> 30 years	Tertiary	Post Secondary	Married	Married	Christainity	Igbo	Igbo	Professional	Professional	Yes	Yes	Health Facility	Within HF	Vaginal delivery	2	Second	Agree	Agree	Agree	Disagree	Agree	Agree	Disagree	Agree	Agree	Agree	Disagree	Agree	Yes	#NULL!	#NULL!	#NULL!	#NULL!	#NULL!	#NULL!	#NULL!	30
30	=> 30 years	Secondary School	Secondary	Married	Married	Christainity	Igbo	Igbo	Student	Student	Yes	Yes	Other	Outsude HF	Vaginal delivery	2	Second	Agree	Agree	Agree	Disagree	Agree	Agree	Disagree	Agree	Agree	Agree	Disagree	Agree	No	#NULL!	#NULL!	No	#NULL!	#NULL!	#NULL!	#NULL!	30
26	<30 years	Tertiary	Post Secondary	Married	Married	Islam	Hausa	Hausa	Student	Student	Yes	Yes	Health Facility	Within HF	Vaginal delivery	1	First	Agree	Agree	Agree	Disagree	Agree	Agree	Disagree	Agree	Agree	Agree	Disagree	Agree	No	#NULL!	No	#NULL!	No	#NULL!	#NULL!	#NULL!	30
31	=> 30 years	Secondary School	Secondary	Married	Married	Christainity	Yoruba	Yoruba	Trader	Farmer/Trader/Artisan	Yes	Yes	Health Facility	Within HF	Vaginal delivery	3	3 and above	Agree	Agree	Agree	Disagree	Agree	Agree	Disagree	Agree	Agree	Agree	Disagree	Agree	No	#NULL!	#NULL!	#NULL!	No	#NULL!	#NULL!	#NULL!	30
27	<30 years	Secondary School	Secondary	Married	Married	Christainity	Yoruba	Yoruba	Civil Servant	C/S	Yes	Yes	Health Facility	Within HF	Vaginal delivery	2	Second	Agree	Agree	Agree	Disagree	Agree	Agree	Disagree	Agree	Agree	Agree	Disagree	Agree	No	#NULL!	No	#NULL!	#NULL!	#NULL!	#NULL!	#NULL!	30
35	=> 30 years	Tertiary	Post Secondary	Married	Married	Christainity	Yoruba	Yoruba	Civil Servant	C/S	Yes	Yes	Health Facility	Within HF	Vaginal delivery	3	3 and above	Agree	Agree	Agree	Disagree	Disagree	Agree	Agree	Disagree	Disagree	Disagree	Agree	Agree	No	#NULL!	#NULL!	#NULL!	No	#NULL!	#NULL!	#NULL!	26
23	<30 years	Primary School	Secondary	Married	Married	Islam	Yoruba	Yoruba	Trader	Farmer/Trader/Artisan	Yes	Yes	Health Facility	Within HF	Vaginal delivery	1	First	Agree	Agree	Agree	Disagree	Agree	Agree	Disagree	Agree	Agree	Agree	Disagree	Agree	No	#NULL!	#NULL!	#NULL!	#NULL!	No	#NULL!	#NULL!	30
30	=> 30 years	Tertiary	Post Secondary	Married	Married	Christainity	Yoruba	Yoruba	Civil Servant	C/S	Yes	Yes	Health Facility	Within HF	Vaginal delivery	1	First	Agree	Agree	Agree	Disagree	Agree	Agree	Disagree	Agree	Agree	Agree	Disagree	Agree	No	#NULL!	No	#NULL!	No	#NULL!	No	#NULL!	30
19	<30 years	Secondary School	Secondary	Married	Married	Christainity	Yoruba	Yoruba	Professional	Professional	Yes	Yes	Health Facility	Within HF	Vaginal delivery	1	First	Agree	Agree	Agree	Disagree	Agree	Agree	Disagree	Agree	Agree	Agree	Disagree	Agree	No	#NULL!	#NULL!	#NULL!	#NULL!	#NULL!	No	#NULL!	30
28	<30 years	Secondary School	Secondary	Married	Married	Islam	Yoruba	Yoruba	Professional	Professional	Yes	Yes	Health Facility	Within HF	Vaginal delivery	1	First	Agree	Agree	Agree	Disagree	Agree	Agree	Disagree	Agree	Agree	Agree	Disagree	Agree	Yes	#NULL!	#NULL!	#NULL!	#NULL!	#NULL!	#NULL!	#NULL!	30
36	=> 30 years	Tertiary	Post Secondary	Married	Married	Christainity	Yoruba	Yoruba	Civil Servant	C/S	Yes	Yes	Health Facility	Within HF	Vaginal delivery	4	3 and above	Agree	Agree	Agree	Disagree	Agree	Agree	Disagree	Agree	Agree	Agree	Disagree	Agree	No	#NULL!	#NULL!	#NULL!	No	#NULL!	#NULL!	#NULL!	30
33	=> 30 years	Tertiary	Post Secondary	Married	Married	Christainity	Yoruba	Yoruba	Civil Servant	C/S	Yes	Yes	Health Facility	Within HF	Vaginal delivery	1	First	Agree	Agree	Agree	Disagree	Agree	Agree	Disagree	Agree	Agree	Agree	Disagree	Agree	No	#NULL!	#NULL!	#NULL!	No	#NULL!	#NULL!	#NULL!	30
23	<30 years	Secondary School	Secondary	Married	Married	Christainity	Yoruba	Yoruba	Student	Student	Yes	Yes	Health Facility	Within HF	Vaginal delivery	1	First	Agree	Agree	Agree	Disagree	Agree	Agree	Disagree	Agree	Agree	Agree	Disagree	Agree	No	#NULL!	#NULL!	#NULL!	#NULL!	#NULL!	No	#NULL!	30
27	<30 years	Tertiary	Post Secondary	Married	Married	Christainity	Yoruba	Yoruba	Civil Servant	C/S	Yes	Yes	Health Facility	Within HF	Vaginal delivery	1	First	Agree	Agree	Agree	Disagree	Agree	Agree	Agree	Agree	Agree	Agree	Neutral	Agree	No	#NULL!	No	#NULL!	No	#NULL!	#NULL!	#NULL!	33
41	=> 30 years	Tertiary	Post Secondary	Married	Married	Christainity	Yoruba	Yoruba	Civil Servant	C/S	Yes	Yes	Health Facility	Within HF	Vaginal delivery	4	3 and above	Agree	Agree	Agree	Disagree	Agree	Agree	Agree	Agree	Agree	Agree	Neutral	Agree	No	#NULL!	No	#NULL!	#NULL!	#NULL!	#NULL!	#NULL!	33
23	<30 years	Tertiary	Post Secondary	Married	Married	Christainity	Yoruba	Yoruba	Others	Farmer/Trader/Artisan	Yes	Yes	Health Facility	Within HF	Vaginal delivery	1	First	Agree	Agree	Agree	Disagree	Agree	Agree	Agree	Agree	Neutral	Neutral	Agree	Neutral	No	#NULL!	No	#NULL!	#NULL!	#NULL!	#NULL!	#NULL!	31
27	<30 years	Secondary School	Secondary	Married	Married	Christainity	Yoruba	Yoruba	Trader	Farmer/Trader/Artisan	Yes	Yes	Mission House	Outsude HF	Vaginal delivery	1	First	Agree	Agree	Agree	Disagree	Agree	Agree	Disagree	Agree	Agree	Agree	Neutral	Agree	Yes	#NULL!	#NULL!	#NULL!	#NULL!	#NULL!	#NULL!	#NULL!	31
41	=> 30 years	Tertiary	Post Secondary	Married	Married	Christainity	Yoruba	Yoruba	Artisan/Technician	Farmer/Trader/Artisan	Yes	Yes	Health Facility	Within HF	Vaginal delivery	1	First	Agree	Agree	Agree	Disagree	Agree	Agree	Disagree	Agree	Agree	Agree	Neutral	Agree	Yes	#NULL!	#NULL!	#NULL!	#NULL!	#NULL!	#NULL!	#NULL!	31
30	=> 30 years	Tertiary	Post Secondary	Married	Married	Christainity	Yoruba	Yoruba	Civil Servant	C/S	Yes	Yes	Mission House	Outsude HF	Vaginal delivery	1	First	Agree	Agree	Agree	Disagree	Agree	Agree	Agree	Disagree	Disagree	Agree	Disagree	Agree	No	No	#NULL!	#NULL!	#NULL!	#NULL!	#NULL!	#NULL!	28
44	=> 30 years	Tertiary	Post Secondary	Married	Married	Christainity	Yoruba	Yoruba	Civil Servant	C/S	Yes	Yes	Health Facility	Within HF	Caesareans section	4	3 and above	Agree	Agree	Agree	Disagree	Agree	Agree	Agree	Agree	Agree	Agree	Neutral	Agree	No	No	No	#NULL!	#NULL!	#NULL!	#NULL!	#NULL!	33
25	<30 years	Tertiary	Post Secondary	Married	Married	Christainity	Yoruba	Yoruba	Student	Student	Yes	Yes	Health Facility	Within HF	Vaginal delivery	1	First	Agree	Agree	Agree	Disagree	Agree	Agree	Disagree	Agree	Agree	Agree	Disagree	Agree	No	No	#NULL!	#NULL!	No	#NULL!	#NULL!	#NULL!	30
19	<30 years	Secondary School	Secondary	Married	Married	Islam	Yoruba	Yoruba	Student	Student	Yes	Yes	Health Facility	Within HF	Vaginal delivery	1	First	Agree	Agree	Agree	Disagree	Agree	Agree	Disagree	Agree	Agree	Agree	Disagree	Agree	Yes	#NULL!	#NULL!	#NULL!	#NULL!	#NULL!	#NULL!	#NULL!	30
28	<30 years	Secondary School	Secondary	Married	Married	Christainity	Yoruba	Yoruba	Trader	Farmer/Trader/Artisan	Yes	Yes	Health Facility	Within HF	Vaginal delivery	1	First	Agree	Agree	Agree	Disagree	Agree	Agree	Disagree	Agree	Agree	Agree	Disagree	Agree	Yes	#NULL!	#NULL!	#NULL!	#NULL!	#NULL!	#NULL!	#NULL!	30
22	<30 years	Secondary School	Secondary	Married	Married	Christainity	Yoruba	Yoruba	Student	Student	Yes	Yes	Health Facility	Within HF	Vaginal delivery	1	First	Agree	Agree	Agree	Disagree	Agree	Agree	Disagree	Agree	Agree	Agree	Disagree	Agree	Yes	#NULL!	#NULL!	#NULL!	#NULL!	#NULL!	#NULL!	#NULL!	30
36	=> 30 years	Tertiary	Post Secondary	Married	Married	Christainity	Yoruba	Yoruba	Civil Servant	C/S	Yes	Yes	Health Facility	Within HF	Vaginal delivery	4	3 and above	Agree	Agree	Agree	Disagree	Agree	Agree	Disagree	Agree	Agree	Agree	Disagree	Agree	Yes	#NULL!	#NULL!	#NULL!	#NULL!	#NULL!	#NULL!	#NULL!	30
31	=> 30 years	Tertiary	Post Secondary	Married	Married	Christainity	Yoruba	Yoruba	Civil Servant	C/S	Yes	Yes	Health Facility	Within HF	Vaginal delivery	1	First	Agree	Agree	Agree	Disagree	Agree	Agree	Disagree	Agree	Agree	Agree	Disagree	Agree	Yes	#NULL!	#NULL!	#NULL!	#NULL!	#NULL!	#NULL!	#NULL!	30
21	<30 years	Secondary School	Secondary	Married	Married	Christainity	Yoruba	Yoruba	Others	Farmer/Trader/Artisan	Yes	Yes	Health Facility	Within HF	Vaginal delivery	1	First	Agree	Agree	Agree	Disagree	Agree	Agree	Disagree	Agree	Agree	Agree	Disagree	Agree	Yes	#NULL!	#NULL!	#NULL!	#NULL!	#NULL!	#NULL!	#NULL!	30
27	<30 years	Secondary School	Secondary	Married	Married	Islam	Yoruba	Yoruba	Trader	Farmer/Trader/Artisan	Yes	Yes	Health Facility	Within HF	Vaginal delivery	2	Second	Agree	Agree	Agree	Disagree	Agree	Agree	Disagree	Agree	Agree	Agree	Disagree	Agree	Yes	#NULL!	#NULL!	#NULL!	#NULL!	#NULL!	#NULL!	#NULL!	30
25	<30 years	Tertiary	Post Secondary	Married	Married	Christainity	Yoruba	Yoruba	Civil Servant	C/S	Yes	Yes	Health Facility	Within HF	Vaginal delivery	1	First	Agree	Agree	Agree	Disagree	Agree	Agree	Disagree	Agree	Agree	Agree	Agree	Disagree	Yes	#NULL!	#NULL!	#NULL!	#NULL!	#NULL!	#NULL!	#NULL!	30
33	=> 30 years	Tertiary	Post Secondary	Married	Married	Christainity	Yoruba	Yoruba	Civil Servant	C/S	Yes	Yes	Health Facility	Within HF	Vaginal delivery	2	Second	Agree	Agree	Agree	Disagree	Agree	Agree	Disagree	Agree	Agree	Agree	Disagree	Agree	Yes	#NULL!	#NULL!	#NULL!	#NULL!	#NULL!	#NULL!	#NULL!	30
22	<30 years	Primary School	Secondary	Married	Married	Christainity	Yoruba	Yoruba	Professional	Professional	Yes	Yes	Health Facility	Within HF	Vaginal delivery	1	First	Agree	Agree	Agree	Disagree	Agree	Disagree	Agree	Disagree	Disagree	Disagree	Disagree	Agree	No	#NULL!	#NULL!	#NULL!	#NULL!	#NULL!	No	#NULL!	24
33	=> 30 years	Tertiary	Post Secondary	Married	Married	Christainity	Yoruba	Yoruba	Civil Servant	C/S	Yes	Yes	Health Facility	Within HF	Vaginal delivery	3	3 and above	Agree	Agree	Agree	Disagree	Agree	Agree	Agree	Agree	Agree	Agree	Disagree	Agree	Yes	#NULL!	#NULL!	#NULL!	#NULL!	#NULL!	#NULL!	#NULL!	32
26	<30 years	Tertiary	Post Secondary	Married	Married	Christainity	Yoruba	Yoruba	Student	Student	Yes	Yes	Health Facility	Within HF	Vaginal delivery	1	First	Agree	Agree	Agree	Disagree	Agree	Agree	Disagree	Agree	Agree	Agree	Disagree	Agree	Yes	#NULL!	#NULL!	#NULL!	#NULL!	#NULL!	#NULL!	#NULL!	30
25	<30 years	Tertiary	Post Secondary	Married	Married	Christainity	Yoruba	Yoruba	Student	Student	Yes	Yes	Health Facility	Within HF	Vaginal delivery	1	First	Agree	Agree	Agree	Disagree	Agree	Agree	Agree	Agree	Agree	Agree	Disagree	Agree	Yes	#NULL!	#NULL!	#NULL!	#NULL!	#NULL!	#NULL!	#NULL!	32
19	<30 years	Secondary School	Secondary	Married	Married	Islam	Yoruba	Yoruba	Trader	Farmer/Trader/Artisan	Yes	Yes	Health Facility	Within HF	Vaginal delivery	1	First	Agree	Agree	Agree	Disagree	Agree	Agree	Disagree	Agree	Agree	Agree	Disagree	Agree	Yes	#NULL!	#NULL!	#NULL!	#NULL!	#NULL!	#NULL!	#NULL!	30
23	<30 years	Tertiary	Post Secondary	Married	Married	Christainity	Yoruba	Yoruba	Civil Servant	C/S	Yes	Yes	Home	Outsude HF	Vaginal delivery	1	First	Agree	Agree	Agree	Disagree	Agree	Agree	Agree	Agree	Agree	Agree	Disagree	Agree	Yes	#NULL!	#NULL!	#NULL!	#NULL!	#NULL!	#NULL!	#NULL!	32
22	<30 years	Secondary School	Secondary	Married	Married	Islam	Yoruba	Yoruba	Student	Student	Yes	Yes	Health Facility	Within HF	Vaginal delivery	1	First	Agree	Agree	Agree	Disagree	Agree	Agree	Disagree	Agree	Agree	Agree	Disagree	Agree	Yes	#NULL!	#NULL!	#NULL!	#NULL!	#NULL!	#NULL!	#NULL!	30
29	<30 years	Tertiary	Post Secondary	Married	Married	Christainity	Yoruba	Yoruba	Civil Servant	C/S	Yes	Yes	Health Facility	Within HF	Vaginal delivery	1	First	Agree	Agree	Agree	Disagree	Agree	Agree	Disagree	Agree	Agree	Agree	Disagree	Agree	No	#NULL!	#NULL!	No	#NULL!	#NULL!	#NULL!	#NULL!	30
25	<30 years	Tertiary	Post Secondary	Married	Married	Christainity	Yoruba	Yoruba	Civil Servant	C/S	Yes	Yes	Health Facility	Within HF	Vaginal delivery	1	First	Agree	Agree	Agree	Disagree	Agree	Agree	Disagree	Agree	Agree	Agree	Disagree	Agree	No	#NULL!	#NULL!	#NULL!	No	#NULL!	#NULL!	#NULL!	30
34	=> 30 years	Tertiary	Post Secondary	Married	Married	Christainity	Yoruba	Yoruba	Civil Servant	C/S	Yes	Yes	Health Facility	Within HF	Vaginal delivery	3	3 and above	Agree	Agree	Agree	Disagree	Agree	Agree	Neutral	Agree	Agree	Agree	Neutral	Agree	Yes	#NULL!	#NULL!	#NULL!	#NULL!	#NULL!	#NULL!	#NULL!	32
33	=> 30 years	Tertiary	Post Secondary	Married	Married	Christainity	Yoruba	Yoruba	Civil Servant	C/S	Yes	Yes	Health Facility	Within HF	Vaginal delivery	2	Second	Agree	Agree	Agree	Disagree	Agree	Agree	Disagree	Agree	Agree	Agree	Disagree	Agree	Yes	#NULL!	#NULL!	#NULL!	#NULL!	#NULL!	#NULL!	#NULL!	30
30	=> 30 years	Tertiary	Post Secondary	Married	Married	Christainity	Yoruba	Yoruba	Civil Servant	C/S	Yes	Yes	Health Facility	Within HF	Caesareans section	1	First	Agree	Agree	Agree	Disagree	Agree	Agree	Neutral	Agree	Disagree	Agree	Disagree	Disagree	No	#NULL!	#NULL!	#NULL!	No	#NULL!	#NULL!	#NULL!	27
35	=> 30 years	Tertiary	Post Secondary	Married	Married	Christainity	Yoruba	Yoruba	Civil Servant	C/S	Yes	Yes	Health Facility	Within HF	Vaginal delivery	4	3 and above	Agree	Agree	Agree	Disagree	Agree	Agree	Disagree	Agree	Agree	Agree	Disagree	Agree	Yes	#NULL!	#NULL!	#NULL!	#NULL!	#NULL!	#NULL!	#NULL!	30
44	=> 30 years	Tertiary	Post Secondary	Married	Married	Christainity	Yoruba	Yoruba	Civil Servant	C/S	Yes	Yes	Health Facility	Within HF	Vaginal delivery	3	3 and above	Agree	Agree	Agree	Disagree	Agree	Agree	Disagree	Agree	Agree	Agree	Disagree	Agree	Yes	#NULL!	#NULL!	#NULL!	#NULL!	#NULL!	#NULL!	#NULL!	30
18	<30 years	Secondary School	Secondary	Married	Married	Islam	Igbo	Igbo	Student	Student	Yes	Yes	Health Facility	Within HF	Vaginal delivery	1	First	Agree	Agree	Agree	Disagree	Agree	Agree	Disagree	Agree	Agree	Agree	Disagree	Agree	Yes	#NULL!	#NULL!	#NULL!	#NULL!	#NULL!	#NULL!	#NULL!	30
26	<30 years	Secondary School	Secondary	Widowed	Unmarried	Christainity	Yoruba	Yoruba	Trader	Farmer/Trader/Artisan	Yes	Yes	Health Facility	Within HF	Vaginal delivery	1	First	Agree	Agree	Agree	Disagree	Agree	Agree	Disagree	Agree	Agree	Agree	Disagree	Agree	Yes	#NULL!	#NULL!	#NULL!	#NULL!	#NULL!	#NULL!	#NULL!	30
25	<30 years	No Formal Education	Secondary	Married	Married	Islam	Hausa	Hausa	Trader	Farmer/Trader/Artisan	Yes	Yes	Health Facility	Within HF	Vaginal delivery	1	First	Agree	Agree	Agree	Disagree	Agree	Agree	Disagree	Agree	Agree	Agree	Disagree	Agree	Yes	#NULL!	#NULL!	#NULL!	#NULL!	#NULL!	#NULL!	#NULL!	30
30	=> 30 years	Secondary School	Secondary	Married	Married	Christainity	Yoruba	Yoruba	Trader	Farmer/Trader/Artisan	Yes	Yes	Health Facility	Within HF	Vaginal delivery	2	Second	Agree	Agree	Agree	Disagree	Agree	Agree	Disagree	Agree	Agree	Agree	Disagree	Agree	Yes	#NULL!	#NULL!	#NULL!	#NULL!	#NULL!	#NULL!	#NULL!	30
29	<30 years	Tertiary	Post Secondary	Married	Married	Christainity	Yoruba	Yoruba	Civil Servant	C/S	Yes	Yes	Health Facility	Within HF	Vaginal delivery	1	First	Agree	Agree	Agree	Disagree	Agree	Agree	Disagree	Agree	Agree	Agree	Disagree	Agree	Yes	#NULL!	#NULL!	#NULL!	#NULL!	#NULL!	#NULL!	#NULL!	30
27	<30 years	Tertiary	Post Secondary	Married	Married	Christainity	Yoruba	Yoruba	Student	Student	Yes	Yes	Health Facility	Within HF	Vaginal delivery	1	First	Agree	Agree	Agree	Disagree	Agree	Agree	Disagree	Agree	Agree	Agree	Disagree	Agree	Yes	#NULL!	#NULL!	#NULL!	#NULL!	#NULL!	#NULL!	#NULL!	30
21	<30 years	Tertiary	Post Secondary	Married	Married	Christainity	Yoruba	Yoruba	Professional	Professional	Yes	Yes	Health Facility	Within HF	Vaginal delivery	1	First	Agree	Agree	Agree	Disagree	Agree	Agree	Disagree	Agree	Agree	Agree	Neutral	Neutral	Yes	#NULL!	#NULL!	#NULL!	#NULL!	#NULL!	#NULL!	#NULL!	30
31	=> 30 years	Tertiary	Post Secondary	Married	Married	Christainity	Yoruba	Yoruba	Trader	Farmer/Trader/Artisan	Yes	Yes	Health Facility	Within HF	Vaginal delivery	2	Second	Agree	Agree	Agree	Disagree	Agree	Agree	Agree	Agree	Disagree	Agree	Neutral	Neutral	Yes	#NULL!	#NULL!	#NULL!	#NULL!	#NULL!	#NULL!	#NULL!	30
30	=> 30 years	Tertiary	Post Secondary	Married	Married	Christainity	Igbo	Igbo	Civil Servant	C/S	Yes	Yes	Health Facility	Within HF	Vaginal delivery	3	3 and above	Agree	Agree	Agree	Disagree	Agree	Agree	Agree	Agree	Agree	Agree	Agree	Agree	No	#NULL!	No	No	No	No	#NULL!	#NULL!	34
31	=> 30 years	Tertiary	Post Secondary	Married	Married	Christainity	Yoruba	Yoruba	Civil Servant	C/S	Yes	Yes	Health Facility	Within HF	Caesareans section	1	First	Disagree	Agree	Agree	Disagree	Agree	Agree	Agree	Agree	Agree	Agree	Disagree	Agree	Yes	#NULL!	#NULL!	#NULL!	#NULL!	#NULL!	#NULL!	#NULL!	30
34	=> 30 years	Tertiary	Post Secondary	Married	Married	Christainity	Yoruba	Yoruba	Trader	Farmer/Trader/Artisan	Yes	Yes	Health Facility	Within HF	Vaginal delivery	2	Second	Agree	Agree	Agree	Disagree	Agree	Agree	Agree	Agree	Disagree	Disagree	Agree	Agree	Yes	#NULL!	#NULL!	#NULL!	#NULL!	#NULL!	#NULL!	#NULL!	30
31	=> 30 years	Tertiary	Post Secondary	Married	Married	Christainity	Yoruba	Yoruba	Others	Farmer/Trader/Artisan	Yes	Yes	Health Facility	Within HF	Vaginal delivery	2	Second	Agree	Agree	Agree	Disagree	Agree	Agree	Agree	Agree	Disagree	Agree	Disagree	Agree	No	No	#NULL!	#NULL!	#NULL!	#NULL!	#NULL!	#NULL!	30
41	=> 30 years	Tertiary	Post Secondary	Married	Married	Christainity	Yoruba	Yoruba	Civil Servant	C/S	Yes	Yes	Health Facility	Within HF	Vaginal delivery	2	Second	Agree	Agree	Agree	Disagree	Agree	Agree	Agree	Agree	Agree	Agree	Disagree	Agree	Yes	#NULL!	#NULL!	#NULL!	#NULL!	#NULL!	#NULL!	#NULL!	32
30	=> 30 years	Tertiary	Post Secondary	Married	Married	Christainity	Yoruba	Yoruba	Civil Servant	C/S	Yes	Yes	Health Facility	Within HF	Caesareans section	2	Second	Agree	Agree	Agree	Disagree	Agree	Agree	Disagree	Agree	Agree	Agree	Disagree	Agree	Yes	#NULL!	#NULL!	#NULL!	#NULL!	#NULL!	#NULL!	#NULL!	30
29	<30 years	Tertiary	Post Secondary	Married	Married	Christainity	Yoruba	Yoruba	Civil Servant	C/S	Yes	Yes	Health Facility	Within HF	Caesareans section	1	First	Agree	Agree	Agree	Disagree	Agree	Agree	Disagree	Agree	Agree	Agree	Disagree	Agree	Yes	#NULL!	#NULL!	#NULL!	#NULL!	#NULL!	#NULL!	#NULL!	30
31	=> 30 years	Tertiary	Post Secondary	Married	Married	Christainity	Yoruba	Yoruba	Civil Servant	C/S	Yes	Yes	Health Facility	Within HF	Vaginal delivery	2	Second	Agree	Agree	Agree	Disagree	Agree	Agree	Disagree	Agree	Agree	Agree	Disagree	Agree	Yes	#NULL!	#NULL!	#NULL!	#NULL!	#NULL!	#NULL!	#NULL!	30
29	<30 years	Tertiary	Post Secondary	Married	Married	Islam	Yoruba	Yoruba	Student	Student	Yes	Yes	Health Facility	Within HF	Vaginal delivery	2	Second	Agree	Agree	Agree	Disagree	Agree	Disagree	Agree	Agree	Disagree	Agree	Disagree	Agree	Yes	#NULL!	#NULL!	#NULL!	#NULL!	#NULL!	#NULL!	#NULL!	28
26	<30 years	Tertiary	Post Secondary	Married	Married	Islam	Yoruba	Yoruba	Student	Student	Yes	Yes	Health Facility	Within HF	Vaginal delivery	1	First	Agree	Agree	Agree	Disagree	Agree	Agree	Disagree	Agree	Agree	Agree	Disagree	Agree	Yes	#NULL!	#NULL!	#NULL!	#NULL!	#NULL!	#NULL!	#NULL!	30
35	=> 30 years	Tertiary	Post Secondary	Married	Married	Christainity	Yoruba	Yoruba	Civil Servant	C/S	Yes	Yes	Health Facility	Within HF	Caesareans section	4	3 and above	Agree	Agree	Agree	Disagree	Agree	Agree	Agree	Agree	Disagree	Agree	Agree	Agree	Yes	#NULL!	#NULL!	#NULL!	#NULL!	#NULL!	#NULL!	#NULL!	32
24	<30 years	Tertiary	Post Secondary	Married	Married	Christainity	Yoruba	Yoruba	Student	Student	Yes	Yes	Health Facility	Within HF	Vaginal delivery	4	3 and above	Agree	Agree	Agree	Disagree	Agree	Agree	Disagree	Agree	Agree	Agree	Disagree	Agree	Yes	#NULL!	#NULL!	#NULL!	#NULL!	#NULL!	#NULL!	#NULL!	30
20	<30 years	Secondary School	Secondary	Married	Married	Christainity	Yoruba	Yoruba	Artisan/Technician	Farmer/Trader/Artisan	Yes	Yes	Health Facility	Within HF	Vaginal delivery	3	3 and above	Agree	Agree	Agree	Disagree	Agree	Agree	Disagree	Agree	Agree	Agree	Disagree	Disagree	Yes	#NULL!	#NULL!	#NULL!	#NULL!	#NULL!	#NULL!	#NULL!	28
30	=> 30 years	Tertiary	Post Secondary	Married	Married	Christainity	Yoruba	Yoruba	Artisan/Technician	Farmer/Trader/Artisan	Yes	Yes	Mission House	Outsude HF	Vaginal delivery	1	First	Agree	Agree	Disagree	Agree	Agree	Disagree	Agree	Agree	Neutral	Neutral	Agree	Agree	No	#NULL!	#NULL!	#NULL!	No	#NULL!	#NULL!	#NULL!	30
23	<30 years	Secondary School	Secondary	Married	Married	Islam	Yoruba	Yoruba	Trader	Farmer/Trader/Artisan	Yes	Yes	Health Facility	Within HF	Vaginal delivery	2	Second	Agree	Agree	Agree	Disagree	Agree	Agree	Disagree	Agree	Agree	Agree	Disagree	Agree	Yes	#NULL!	#NULL!	#NULL!	#NULL!	#NULL!	#NULL!	#NULL!	30
22	<30 years	Secondary School	Secondary	Married	Married	Christainity	Yoruba	Yoruba	Student	Student	Yes	Yes	Health Facility	Within HF	Vaginal delivery	1	First	Agree	Agree	Agree	Disagree	Agree	Agree	Disagree	Agree	Agree	Agree	Disagree	Agree	No	#NULL!	#NULL!	#NULL!	No	#NULL!	#NULL!	#NULL!	30
26	<30 years	Secondary School	Secondary	Married	Married	Islam	Yoruba	Yoruba	Trader	Farmer/Trader/Artisan	Yes	Yes	Health Facility	Within HF	Vaginal delivery	1	First	Agree	Agree	Disagree	Agree	Agree	Disagree	Agree	Disagree	Disagree	Disagree	Disagree	Agree	No	#NULL!	#NULL!	#NULL!	No	#NULL!	#NULL!	#NULL!	24
37	=> 30 years	Tertiary	Post Secondary	Married	Married	Christainity	Yoruba	Yoruba	Trader	Farmer/Trader/Artisan	Yes	Yes	Health Facility	Within HF	Vaginal delivery	3	3 and above	Agree	Agree	Agree	Disagree	Agree	Agree	Disagree	Agree	Disagree	Agree	Disagree	Agree	No	#NULL!	#NULL!	#NULL!	#NULL!	#NULL!	#NULL!	No	28
33	=> 30 years	Tertiary	Post Secondary	Married	Married	Christainity	Yoruba	Yoruba	Civil Servant	C/S	Yes	Yes	Health Facility	Within HF	Vaginal delivery	2	Second	Agree	Agree	Agree	Disagree	Agree	Agree	Disagree	Agree	Agree	Agree	Disagree	Agree	No	#NULL!	No	No	No	No	#NULL!	#NULL!	30
28	<30 years	Secondary School	Secondary	Married	Married	Christainity	Yoruba	Yoruba	Trader	Farmer/Trader/Artisan	Yes	Yes	Health Facility	Within HF	Vaginal delivery	1	First	Agree	Agree	Agree	Disagree	Agree	Agree	Disagree	Agree	Agree	Agree	Disagree	Agree	No	#NULL!	No	No	No	No	No	No	30
30	=> 30 years	Primary School	Secondary	Married	Married	Islam	Igbo	Igbo	Trader	Farmer/Trader/Artisan	No	#NULL!	Home	Outsude HF	Vaginal delivery	3	3 and above	Neutral	Neutral	Disagree	Disagree	Disagree	Disagree	Disagree	Disagree	Agree	Disagree	Agree	Agree	No	#NULL!	No	#NULL!	#NULL!	#NULL!	#NULL!	#NULL!	20
27	<30 years	Tertiary	Post Secondary	Married	Married	Christainity	Igbo	Igbo	Professional	Professional	Yes	Yes	Health Facility	Within HF	Vaginal delivery	2	Second	Agree	Agree	Agree	Disagree	Agree	Agree	Neutral	Agree	Agree	Agree	Neutral	Agree	Yes	#NULL!	#NULL!	#NULL!	#NULL!	#NULL!	#NULL!	#NULL!	32
29	<30 years	Tertiary	Post Secondary	Married	Married	Islam	Yoruba	Yoruba	Civil Servant	C/S	Yes	Yes	Health Facility	Within HF	Vaginal delivery	2	Second	Agree	Agree	Agree	Disagree	Agree	Agree	Agree	Agree	Disagree	Agree	Disagree	Agree	Yes	#NULL!	#NULL!	#NULL!	#NULL!	#NULL!	#NULL!	#NULL!	30
40	=> 30 years	Tertiary	Post Secondary	Married	Married	Christainity	Yoruba	Yoruba	Civil Servant	C/S	Yes	Yes	Health Facility	Within HF	Vaginal delivery	4	3 and above	Agree	Agree	Agree	Agree	Agree	Agree	Agree	Agree	Disagree	Disagree	Disagree	Agree	No	#NULL!	No	#NULL!	No	#NULL!	#NULL!	No	30
38	=> 30 years	Tertiary	Post Secondary	Married	Married	Christainity	Yoruba	Yoruba	Civil Servant	C/S	Yes	Yes	Health Facility	Within HF	Vaginal delivery	2	Second	Agree	Agree	Agree	Disagree	Agree	Agree	Agree	Agree	Agree	Agree	Disagree	Agree	No	#NULL!	#NULL!	No	#NULL!	#NULL!	#NULL!	#NULL!	32
35	=> 30 years	Tertiary	Post Secondary	Married	Married	Christainity	Yoruba	Yoruba	Professional	Professional	Yes	Yes	Health Facility	Within HF	Vaginal delivery	2	Second	Agree	Agree	Agree	Disagree	Agree	Agree	Agree	Agree	Agree	Agree	Disagree	Agree	No	#NULL!	#NULL!	No	#NULL!	#NULL!	#NULL!	#NULL!	32
24	<30 years	Tertiary	Post Secondary	Single	Unmarried	Christainity	Yoruba	Yoruba	Professional	Professional	Yes	Yes	Health Facility	Within HF	Caesareans section	2	Second	Agree	Agree	Agree	Neutral	Agree	Neutral	Disagree	Agree	Agree	Agree	Disagree	Agree	No	#NULL!	#NULL!	#NULL!	No	#NULL!	#NULL!	#NULL!	30
21	<30 years	Secondary School	Secondary	Married	Married	Christainity	Yoruba	Yoruba	Student	Student	Yes	Yes	Health Facility	Within HF	Vaginal delivery	1	First	Agree	Agree	Agree	Disagree	Agree	Agree	Disagree	Agree	Agree	Agree	Disagree	Agree	Yes	#NULL!	#NULL!	#NULL!	#NULL!	#NULL!	#NULL!	#NULL!	30
21	<30 years	Tertiary	Post Secondary	Married	Married	Christainity	Igbo	Igbo	Trader	Farmer/Trader/Artisan	Yes	Yes	Mission House	Outsude HF	Vaginal delivery	1	First	Agree	Agree	Agree	Agree	Agree	Agree	Agree	Agree	Neutral	Neutral	Disagree	Agree	No	No	#NULL!	#NULL!	#NULL!	#NULL!	#NULL!	#NULL!	32
28	<30 years	Tertiary	Post Secondary	Widowed	Unmarried	Islam	Yoruba	Yoruba	Civil Servant	C/S	Yes	Yes	Mission House	Outsude HF	Caesareans section	1	First	Agree	Agree	Agree	Agree	Agree	Agree	Agree	Agree	Disagree	Agree	Disagree	Agree	No	No	#NULL!	#NULL!	#NULL!	#NULL!	#NULL!	#NULL!	32
33	=> 30 years	others	Post Secondary	Married	Married	Islam	Others	Hausa	Trader	Farmer/Trader/Artisan	Yes	Yes	Mission House	Outsude HF	Vaginal delivery	2	Second	Agree	Agree	Agree	Agree	Agree	Agree	Neutral	Agree	Neutral	Agree	Disagree	Agree	No	#NULL!	#NULL!	#NULL!	No	#NULL!	#NULL!	#NULL!	32
38	=> 30 years	Tertiary	Post Secondary	Married	Married	Christainity	Yoruba	Yoruba	Farmer	Farmer/Trader/Artisan	Yes	Yes	Mission House	Outsude HF	Caesareans section	2	Second	Agree	Agree	Agree	Agree	Agree	Agree	Agree	Agree	Disagree	Agree	Disagree	Agree	No	#NULL!	#NULL!	#NULL!	#NULL!	#NULL!	#NULL!	No	32
45	=> 30 years	Tertiary	Post Secondary	Married	Married	Christainity	Yoruba	Yoruba	Civil Servant	C/S	Yes	Yes	Mission House	Outsude HF	Caesareans section	2	Second	Agree	Agree	Agree	Agree	Agree	Agree	Disagree	Agree	Disagree	Agree	Disagree	Agree	No	#NULL!	#NULL!	#NULL!	#NULL!	#NULL!	No	#NULL!	30
40	=> 30 years	Tertiary	Post Secondary	Married	Married	Christainity	Hausa	Hausa	Civil Servant	C/S	Yes	Yes	Church	Outsude HF	Vaginal delivery	2	Second	Agree	Agree	Agree	Agree	Agree	Agree	Agree	Agree	Neutral	Neutral	Disagree	Agree	No	#NULL!	No	#NULL!	#NULL!	#NULL!	#NULL!	#NULL!	32
46	=> 30 years	No Formal Education	Secondary	Married	Married	Christainity	Yoruba	Yoruba	Civil Servant	C/S	Yes	Yes	Health Facility	Within HF	Vaginal delivery	2	Second	Agree	Agree	Agree	Agree	Agree	Agree	Agree	Agree	Disagree	Agree	Agree	Agree	No	#NULL!	No	#NULL!	#NULL!	#NULL!	#NULL!	#NULL!	34
26	<30 years	Tertiary	Post Secondary	Co-habiting	Unmarried	Islam	Hausa	Hausa	Civil Servant	C/S	Yes	Yes	Health Facility	Within HF	Caesareans section	1	First	Agree	Agree	Agree	Disagree	Agree	Agree	Disagree	Agree	Agree	Agree	Disagree	Agree	No	#NULL!	No	#NULL!	#NULL!	#NULL!	#NULL!	#NULL!	30
23	<30 years	Secondary School	Secondary	Widowed	Unmarried	Islam	Yoruba	Yoruba	Others	Farmer/Trader/Artisan	Yes	Yes	Health Facility	Within HF	Caesareans section	1	First	Agree	Agree	Agree	Neutral	Agree	Agree	Neutral	Agree	Neutral	Neutral	Disagree	Neutral	No	#NULL!	#NULL!	#NULL!	#NULL!	#NULL!	No	#NULL!	29
44	=> 30 years	Tertiary	Post Secondary	Married	Married	Islam	Yoruba	Yoruba	Trader	Farmer/Trader/Artisan	Yes	Yes	Home	Outsude HF	Vaginal delivery	2	Second	Agree	Agree	Agree	Agree	Agree	Agree	Agree	Agree	Disagree	Agree	Neutral	Agree	No	#NULL!	#NULL!	#NULL!	No	#NULL!	#NULL!	#NULL!	33
25	<30 years	Tertiary	Post Secondary	Married	Married	Christainity	Igbo	Igbo	Professional	Professional	Yes	Yes	Health Facility	Within HF	Vaginal delivery	1	First	Agree	Agree	Agree	Disagree	Agree	Agree	Neutral	Agree	Agree	Agree	Disagree	Agree	No	No	#NULL!	#NULL!	#NULL!	#NULL!	#NULL!	#NULL!	31
25	<30 years	Tertiary	Post Secondary	Married	Married	Christainity	Yoruba	Yoruba	Civil Servant	C/S	Yes	Yes	Health Facility	Within HF	Vaginal delivery	1	First	Agree	Agree	Agree	Disagree	Agree	Agree	Neutral	Disagree	Disagree	Disagree	Disagree	Agree	Yes	#NULL!	#NULL!	#NULL!	#NULL!	#NULL!	#NULL!	#NULL!	25
31	=> 30 years	Tertiary	Post Secondary	Married	Married	Christainity	Yoruba	Yoruba	Civil Servant	C/S	Yes	Yes	Health Facility	Within HF	Vaginal delivery	2	Second	Agree	Agree	Agree	Disagree	Agree	Agree	Agree	Agree	Agree	Agree	Disagree	Agree	No	No	#NULL!	#NULL!	#NULL!	#NULL!	#NULL!	#NULL!	32
30	=> 30 years	Tertiary	Post Secondary	Married	Married	Christainity	Yoruba	Yoruba	Professional	Professional	Yes	Yes	Mission House	Outsude HF	Caesareans section	2	Second	Agree	Agree	Agree	Disagree	Agree	Agree	Neutral	Agree	Agree	Agree	Disagree	Agree	No	#NULL!	#NULL!	#NULL!	No	#NULL!	#NULL!	#NULL!	31
35	=> 30 years	Secondary School	Secondary	Widowed	Unmarried	Christainity	Igbo	Igbo	Trader	Farmer/Trader/Artisan	Yes	Yes	Mission House	Outsude HF	Vaginal delivery	2	Second	Agree	Agree	Neutral	Agree	Agree	Disagree	Agree	Agree	Agree	Agree	Agree	Disagree	No	No	#NULL!	#NULL!	#NULL!	#NULL!	#NULL!	#NULL!	31
30	=> 30 years	Tertiary	Post Secondary	Married	Married	Christainity	Yoruba	Yoruba	Civil Servant	C/S	Yes	Yes	Home	Outsude HF	Vaginal delivery	2	Second	Agree	Agree	Agree	Agree	Agree	Agree	Agree	Agree	Disagree	Agree	Disagree	Agree	Yes	#NULL!	#NULL!	#NULL!	#NULL!	#NULL!	#NULL!	#NULL!	32
34	=> 30 years	Tertiary	Post Secondary	Co-habiting	Unmarried	Islam	Yoruba	Yoruba	Trader	Farmer/Trader/Artisan	Yes	Yes	Home	Outsude HF	Vaginal delivery	2	Second	Agree	Agree	Agree	Agree	Agree	Agree	Agree	Agree	Disagree	Neutral	Disagree	Agree	No	No	#NULL!	#NULL!	#NULL!	#NULL!	#NULL!	#NULL!	31
31	=> 30 years	Tertiary	Post Secondary	Married	Married	Christainity	Yoruba	Yoruba	Civil Servant	C/S	Yes	Yes	Health Facility	Within HF	Vaginal delivery	2	Second	Agree	Agree	Agree	Agree	Agree	Agree	Agree	Neutral	Disagree	Agree	Agree	Agree	No	#NULL!	#NULL!	No	#NULL!	#NULL!	#NULL!	#NULL!	33
40	=> 30 years	others	Post Secondary	Married	Married	Christainity	Yoruba	Yoruba	Professional	Professional	Yes	Yes	Health Facility	Within HF	Vaginal delivery	2	Second	Agree	Agree	Agree	Agree	Agree	Neutral	Disagree	Agree	Disagree	Disagree	Disagree	Agree	Yes	#NULL!	#NULL!	#NULL!	#NULL!	#NULL!	#NULL!	#NULL!	27
23	<30 years	others	Post Secondary	Single	Unmarried	Christainity	Yoruba	Yoruba	Civil Servant	C/S	Yes	Yes	Mission House	Outsude HF	Vaginal delivery	1	First	Agree	Agree	Agree	Agree	Agree	Agree	Agree	Agree	Neutral	Neutral	Neutral	Neutral	No	#NULL!	#NULL!	#NULL!	#NULL!	#NULL!	No	#NULL!	32
46	=> 30 years	others	Post Secondary	Married	Married	Christainity	Yoruba	Yoruba	Civil Servant	C/S	Yes	Yes	Church	Outsude HF	Vaginal delivery	2	Second	Agree	Agree	Agree	Agree	Agree	Agree	Agree	Agree	Disagree	Agree	Disagree	Agree	No	#NULL!	#NULL!	#NULL!	#NULL!	#NULL!	No	#NULL!	32
33	=> 30 years	Tertiary	Post Secondary	Married	Married	Christainity	Yoruba	Yoruba	Trader	Farmer/Trader/Artisan	Yes	Yes	Health Facility	Within HF	Caesareans section	1	First	Agree	Agree	Agree	Disagree	Agree	Agree	Disagree	Agree	Agree	Agree	Neutral	Agree	No	#NULL!	#NULL!	No	#NULL!	#NULL!	#NULL!	#NULL!	31
24	<30 years	Tertiary	Post Secondary	Married	Married	Christainity	Yoruba	Yoruba	Civil Servant	C/S	Yes	Yes	Health Facility	Within HF	Vaginal delivery	1	First	Agree	Agree	Agree	Disagree	Agree	Agree	Disagree	Agree	Disagree	Disagree	Disagree	Agree	No	#NULL!	#NULL!	#NULL!	#NULL!	#NULL!	No	#NULL!	26
29	<30 years	Tertiary	Post Secondary	Married	Married	Christainity	Yoruba	Yoruba	Civil Servant	C/S	Yes	Yes	Health Facility	Within HF	Vaginal delivery	1	First	Agree	Agree	Agree	Disagree	Agree	Agree	Disagree	Agree	Neutral	Disagree	Disagree	Agree	No	#NULL!	#NULL!	#NULL!	No	#NULL!	#NULL!	#NULL!	27
33	=> 30 years	Secondary School	Secondary	Married	Married	Islam	Yoruba	Yoruba	Trader	Farmer/Trader/Artisan	Yes	Yes	Health Facility	Within HF	Vaginal delivery	3	3 and above	Agree	Agree	Agree	Disagree	Agree	Disagree	Agree	Disagree	Disagree	Disagree	Disagree	Agree	No	#NULL!	#NULL!	No	#NULL!	#NULL!	#NULL!	#NULL!	24
28	<30 years	Tertiary	Post Secondary	Married	Married	Islam	Yoruba	Yoruba	Trader	Farmer/Trader/Artisan	Yes	Yes	Health Facility	Within HF	Vaginal delivery	3	3 and above	Agree	Agree	Agree	Disagree	Agree	Agree	Neutral	Agree	Neutral	Agree	Neutral	Agree	No	#NULL!	No	#NULL!	No	#NULL!	#NULL!	#NULL!	31
30	=> 30 years	Tertiary	Post Secondary	Married	Married	Christainity	Yoruba	Yoruba	Civil Servant	C/S	Yes	Yes	Health Facility	Within HF	Vaginal delivery	1	First	Agree	Agree	Agree	Disagree	Agree	Agree	Disagree	Agree	Agree	Agree	Disagree	Agree	No	#NULL!	#NULL!	#NULL!	No	#NULL!	#NULL!	#NULL!	30
34	=> 30 years	Primary School	Secondary	Married	Married	Islam	Yoruba	Yoruba	Trader	Farmer/Trader/Artisan	Yes	Yes	Health Facility	Within HF	Vaginal delivery	3	3 and above	Agree	Agree	Agree	Neutral	Agree	Agree	Disagree	Agree	Agree	Agree	Disagree	Agree	No	#NULL!	#NULL!	No	No	#NULL!	#NULL!	#NULL!	31
30	=> 30 years	Primary School	Secondary	Married	Married	Islam	Yoruba	Yoruba	Professional	Professional	Yes	Yes	Health Facility	Within HF	Vaginal delivery	4	3 and above	Agree	Agree	Agree	Disagree	Agree	Agree	Disagree	Agree	Agree	Agree	Disagree	Agree	Yes	#NULL!	#NULL!	#NULL!	#NULL!	#NULL!	#NULL!	#NULL!	30
38	=> 30 years	No Formal Education	Secondary	Married	Married	Islam	Yoruba	Yoruba	Artisan/Technician	Farmer/Trader/Artisan	Yes	Yes	Mission House	Outsude HF	Vaginal delivery	5	3 and above	Agree	Agree	Agree	Disagree	Agree	Agree	Disagree	Disagree	Disagree	Agree	Agree	Agree	Yes	#NULL!	#NULL!	#NULL!	#NULL!	#NULL!	#NULL!	#NULL!	28
31	=> 30 years	Tertiary	Post Secondary	Married	Married	Christainity	Yoruba	Yoruba	Civil Servant	C/S	Yes	Yes	Health Facility	Within HF	Vaginal delivery	2	Second	Agree	Agree	Agree	Disagree	Agree	Agree	Agree	Agree	Neutral	Agree	Agree	Agree	No	No	#NULL!	No	No	#NULL!	No	#NULL!	33
24	<30 years	Tertiary	Post Secondary	Married	Married	Christainity	Others	Hausa	Artisan/Technician	Farmer/Trader/Artisan	Yes	Yes	Health Facility	Within HF	Vaginal delivery	1	First	Agree	Agree	Agree	Agree	Agree	Agree	Disagree	Agree	Agree	Disagree	Agree	Agree	No	No	#NULL!	#NULL!	#NULL!	#NULL!	#NULL!	#NULL!	32
40	=> 30 years	Tertiary	Post Secondary	Married	Married	Christainity	Igbo	Igbo	Civil Servant	C/S	Yes	Yes	Health Facility	Within HF	Caesareans section	2	Second	Agree	Agree	Agree	Agree	Agree	Agree	Disagree	Agree	Disagree	Neutral	Disagree	Agree	Yes	#NULL!	#NULL!	#NULL!	#NULL!	#NULL!	#NULL!	#NULL!	29
36	=> 30 years	Tertiary	Post Secondary	Married	Married	Christainity	Yoruba	Yoruba	Civil Servant	C/S	Yes	Yes	Health Facility	Within HF	Vaginal delivery	2	Second	Agree	Agree	Agree	Disagree	Agree	Agree	Agree	Agree	Agree	Agree	Disagree	Agree	Yes	#NULL!	#NULL!	#NULL!	#NULL!	#NULL!	#NULL!	#NULL!	32
29	<30 years	Tertiary	Post Secondary	Married	Married	Christainity	Igbo	Igbo	Civil Servant	C/S	Yes	Yes	Mission House	Outsude HF	Vaginal delivery	2	Second	Neutral	Agree	Neutral	Agree	Agree	Agree	Disagree	Agree	Disagree	Agree	Neutral	Agree	Yes	#NULL!	#NULL!	#NULL!	#NULL!	#NULL!	#NULL!	#NULL!	29
32	=> 30 years	Tertiary	Post Secondary	Married	Married	Christainity	Yoruba	Yoruba	Trader	Farmer/Trader/Artisan	Yes	Yes	Health Facility	Within HF	Vaginal delivery	2	Second	Agree	Agree	Agree	Disagree	Agree	Agree	Neutral	Agree	Agree	Agree	Disagree	Agree	Yes	#NULL!	#NULL!	#NULL!	#NULL!	#NULL!	#NULL!	#NULL!	31
51	=> 30 years	Secondary School	Secondary	Married	Married	Christainity	Yoruba	Yoruba	Trader	Farmer/Trader/Artisan	Yes	Yes	Health Facility	Within HF	Vaginal delivery	5	3 and above	Agree	Agree	Agree	Agree	Agree	Agree	Disagree	Agree	Disagree	Agree	Neutral	Agree	Yes	#NULL!	#NULL!	#NULL!	#NULL!	#NULL!	#NULL!	#NULL!	31
44	=> 30 years	Tertiary	Post Secondary	Married	Married	Christainity	Yoruba	Yoruba	Civil Servant	C/S	Yes	Yes	Health Facility	Within HF	Caesareans section	3	3 and above	Agree	Agree	Agree	Disagree	Agree	Agree	Disagree	Agree	Agree	Agree	Disagree	Agree	Yes	#NULL!	#NULL!	#NULL!	#NULL!	#NULL!	#NULL!	#NULL!	30
31	=> 30 years	Primary School	Secondary	Married	Married	Christainity	Yoruba	Yoruba	Civil Servant	C/S	Yes	Yes	Health Facility	Within HF	Caesareans section	2	Second	Agree	Agree	Agree	Disagree	Agree	Agree	Agree	Agree	Agree	Agree	Disagree	Agree	No	#NULL!	#NULL!	#NULL!	#NULL!	#NULL!	#NULL!	#NULL!	32
40	=> 30 years	Tertiary	Post Secondary	Married	Married	Christainity	Yoruba	Yoruba	Civil Servant	C/S	Yes	Yes	Health Facility	Within HF	Caesareans section	2	Second	Agree	Agree	Agree	Agree	Agree	Agree	Agree	Agree	Agree	Agree	Disagree	Agree	No	No	#NULL!	No	No	#NULL!	No	#NULL!	34
39	=> 30 years	Tertiary	Post Secondary	Married	Married	Christainity	Yoruba	Yoruba	Civil Servant	C/S	Yes	Yes	Health Facility	Within HF	Caesareans section	2	Second	Agree	Agree	Agree	Disagree	Agree	Agree	Agree	Agree	Disagree	Disagree	Agree	Agree	No	No	#NULL!	No	No	No	No	#NULL!	30
32	=> 30 years	Tertiary	Post Secondary	Married	Married	Christainity	Yoruba	Yoruba	Civil Servant	C/S	Yes	Yes	Health Facility	Within HF	Vaginal delivery	3	3 and above	Agree	Agree	Agree	Disagree	Agree	Agree	Agree	Agree	Disagree	Disagree	Agree	Agree	No	No	#NULL!	No	No	#NULL!	No	#NULL!	30
40	=> 30 years	Tertiary	Post Secondary	Married	Married	Christainity	Others	Hausa	Trader	Farmer/Trader/Artisan	Yes	Yes	Health Facility	Within HF	Vaginal delivery	4	3 and above	Agree	Agree	Agree	Disagree	Agree	Agree	Agree	Agree	Disagree	Disagree	Agree	Agree	No	No	#NULL!	No	No	#NULL!	No	#NULL!	30
39	=> 30 years	Tertiary	Post Secondary	Married	Married	Christainity	Yoruba	Yoruba	Civil Servant	C/S	Yes	Yes	Health Facility	Within HF	Caesareans section	3	3 and above	Agree	Agree	Agree	Disagree	Agree	Agree	Agree	Agree	Disagree	Disagree	Agree	Agree	No	No	#NULL!	No	No	#NULL!	No	#NULL!	30
38	=> 30 years	Secondary School	Secondary	Married	Married	Islam	Yoruba	Yoruba	Trader	Farmer/Trader/Artisan	Yes	Yes	Health Facility	Within HF	Vaginal delivery	4	3 and above	Agree	Agree	Agree	Disagree	Agree	Agree	Disagree	Disagree	Disagree	Agree	Disagree	Agree	No	#NULL!	No	#NULL!	#NULL!	#NULL!	#NULL!	#NULL!	26
39	=> 30 years	Secondary School	Secondary	Married	Married	Islam	Yoruba	Yoruba	Civil Servant	C/S	Yes	Yes	Health Facility	Within HF	Vaginal delivery	2	Second	Agree	Agree	Agree	Disagree	Agree	Agree	Disagree	Agree	Agree	Agree	Agree	Agree	No	#NULL!	#NULL!	#NULL!	#NULL!	#NULL!	#NULL!	#NULL!	32
37	=> 30 years	Tertiary	Post Secondary	Married	Married	Christainity	Yoruba	Yoruba	Others	Farmer/Trader/Artisan	Yes	Yes	Health Facility	Within HF	Caesareans section	2	Second	Agree	Agree	Agree	Disagree	Agree	Agree	Agree	Agree	Agree	Agree	Disagree	Agree	Yes	#NULL!	#NULL!	#NULL!	#NULL!	#NULL!	#NULL!	#NULL!	32
38	=> 30 years	Tertiary	Post Secondary	Married	Married	Christainity	Yoruba	Yoruba	Civil Servant	C/S	Yes	Yes	Health Facility	Within HF	Caesareans section	2	Second	Agree	Agree	Agree	Disagree	Agree	Agree	Agree	Agree	Agree	Agree	Neutral	Agree	Yes	#NULL!	#NULL!	#NULL!	#NULL!	#NULL!	#NULL!	#NULL!	33
40	=> 30 years	Secondary School	Secondary	Married	Married	Christainity	Yoruba	Yoruba	Trader	Farmer/Trader/Artisan	Yes	Yes	Mission House	Outsude HF	Vaginal delivery	2	Second	Agree	Agree	Agree	Disagree	Agree	Agree	Disagree	Agree	Disagree	Agree	Disagree	Agree	Yes	#NULL!	#NULL!	#NULL!	#NULL!	#NULL!	#NULL!	#NULL!	28
21	<30 years	Tertiary	Post Secondary	Married	Married	Christainity	Yoruba	Yoruba	Student	Student	Yes	Yes	Health Facility	Within HF	Vaginal delivery	1	First	Agree	Agree	Agree	Neutral	Agree	Agree	Neutral	Neutral	Neutral	Agree	Neutral	Agree	Yes	#NULL!	#NULL!	#NULL!	#NULL!	#NULL!	#NULL!	#NULL!	31
29	<30 years	Tertiary	Post Secondary	Married	Married	Christainity	Igbo	Igbo	Trader	Farmer/Trader/Artisan	Yes	No	Home	Outsude HF	Vaginal delivery	1	First	Agree	Agree	Agree	Disagree	Agree	Agree	Disagree	Agree	Neutral	Neutral	Disagree	Agree	No	No	#NULL!	#NULL!	#NULL!	#NULL!	#NULL!	#NULL!	28
27	<30 years	Tertiary	Post Secondary	Married	Married	Christainity	Yoruba	Yoruba	Civil Servant	C/S	Yes	Yes	Health Facility	Within HF	Vaginal delivery	1	First	Agree	Neutral	Agree	Disagree	Neutral	Disagree	Agree	Disagree	Disagree	Neutral	Disagree	Agree	Yes	#NULL!	#NULL!	#NULL!	#NULL!	#NULL!	#NULL!	#NULL!	23
33	=> 30 years	others	Post Secondary	Married	Married	Christainity	Yoruba	Yoruba	Civil Servant	C/S	Yes	Yes	Health Facility	Within HF	Vaginal delivery	3	3 and above	Agree	Agree	Agree	Disagree	Agree	Agree	Agree	Agree	Agree	Agree	Disagree	Agree	Yes	#NULL!	#NULL!	#NULL!	#NULL!	#NULL!	#NULL!	#NULL!	32
19	<30 years	Tertiary	Post Secondary	Married	Married	Christainity	Yoruba	Yoruba	Student	Student	Yes	Yes	Health Facility	Within HF	Caesareans section	1	First	Agree	Agree	Agree	Disagree	Agree	Agree	Disagree	Agree	Disagree	Agree	Disagree	Agree	Yes	#NULL!	#NULL!	#NULL!	#NULL!	#NULL!	#NULL!	#NULL!	28
35	=> 30 years	Secondary School	Secondary	Widowed	Unmarried	Christainity	Igbo	Igbo	Trader	Farmer/Trader/Artisan	Yes	Yes	Mission House	Outsude HF	Vaginal delivery	2	Second	Agree	Agree	Neutral	Agree	Agree	Disagree	Agree	Agree	Agree	Agree	Agree	Disagree	No	No	#NULL!	#NULL!	#NULL!	#NULL!	#NULL!	#NULL!	31
30	=> 30 years	Tertiary	Post Secondary	Married	Married	Christainity	Yoruba	Yoruba	Civil Servant	C/S	Yes	Yes	Home	Outsude HF	Vaginal delivery	2	Second	Agree	Agree	Agree	Agree	Agree	Agree	Agree	Agree	Disagree	Agree	Disagree	Agree	Yes	#NULL!	#NULL!	#NULL!	#NULL!	#NULL!	#NULL!	#NULL!	32
34	=> 30 years	Tertiary	Post Secondary	Co-habiting	Unmarried	Christainity	Yoruba	Yoruba	Trader	Farmer/Trader/Artisan	Yes	Yes	Home	Outsude HF	Vaginal delivery	2	Second	Agree	Agree	Agree	Agree	Agree	Agree	Agree	Agree	Disagree	Neutral	Disagree	Agree	No	No	#NULL!	#NULL!	#NULL!	#NULL!	#NULL!	#NULL!	31
31	=> 30 years	Tertiary	Post Secondary	Married	Married	Christainity	Yoruba	Yoruba	Civil Servant	C/S	Yes	Yes	Health Facility	Within HF	Vaginal delivery	2	Second	Agree	Agree	Agree	Agree	Agree	Agree	Agree	Neutral	Disagree	Agree	Agree	Agree	No	#NULL!	#NULL!	No	#NULL!	#NULL!	#NULL!	#NULL!	33
40	=> 30 years	others	Post Secondary	Married	Married	Christainity	Yoruba	Yoruba	Professional	Professional	Yes	Yes	Health Facility	Within HF	Vaginal delivery	2	Second	Agree	Agree	Agree	Agree	Agree	Neutral	Disagree	Agree	Disagree	Disagree	Disagree	Agree	Yes	#NULL!	#NULL!	#NULL!	#NULL!	#NULL!	#NULL!	#NULL!	27
23	<30 years	others	Post Secondary	Single	Unmarried	Christainity	Yoruba	Yoruba	Civil Servant	C/S	Yes	Yes	Mission House	Outsude HF	Vaginal delivery	1	First	Agree	Agree	Agree	Agree	Agree	Agree	Agree	Agree	Neutral	Neutral	Neutral	Neutral	No	#NULL!	#NULL!	#NULL!	#NULL!	#NULL!	No	#NULL!	32
46	=> 30 years	others	Post Secondary	Married	Married	Christainity	Yoruba	Yoruba	Civil Servant	C/S	Yes	Yes	Church	Outsude HF	Vaginal delivery	2	Second	Agree	Agree	Agree	Agree	Agree	Agree	Agree	Agree	Disagree	Agree	Disagree	Agree	No	#NULL!	#NULL!	#NULL!	#NULL!	#NULL!	No	#NULL!	32
33	=> 30 years	Tertiary	Post Secondary	Married	Married	Christainity	Yoruba	Yoruba	Trader	Farmer/Trader/Artisan	Yes	Yes	Health Facility	Within HF	Caesareans section	1	First	Agree	Agree	Agree	Disagree	Agree	Agree	Disagree	Agree	Agree	Agree	Neutral	Agree	No	#NULL!	#NULL!	No	#NULL!	#NULL!	#NULL!	#NULL!	31
24	<30 years	Tertiary	Post Secondary	Married	Married	Christainity	Yoruba	Yoruba	Civil Servant	C/S	Yes	Yes	Health Facility	Within HF	Vaginal delivery	1	First	Agree	Agree	Agree	Disagree	Agree	Agree	Disagree	Agree	Disagree	Disagree	Disagree	Agree	No	#NULL!	#NULL!	#NULL!	#NULL!	#NULL!	No	#NULL!	26
29	<30 years	Tertiary	Post Secondary	Married	Married	Christainity	Yoruba	Yoruba	Civil Servant	C/S	Yes	Yes	Health Facility	Within HF	Vaginal delivery	1	First	Agree	Agree	Agree	Disagree	Agree	Agree	Disagree	Agree	Neutral	Disagree	Disagree	Agree	No	#NULL!	#NULL!	#NULL!	No	#NULL!	#NULL!	#NULL!	27
33	=> 30 years	Secondary School	Secondary	Single	Unmarried	Christainity	Others	Hausa	Trader	Farmer/Trader/Artisan	Yes	Yes	Home	Outsude HF	Vaginal delivery	3	3 and above	Agree	Agree	Agree	Neutral	Agree	Agree	Disagree	Agree	Neutral	Agree	Agree	Disagree	No	#NULL!	#NULL!	#NULL!	#NULL!	#NULL!	No	#NULL!	30
19	<30 years	Secondary School	Secondary	Co-habiting	Unmarried	Christainity	Yoruba	Yoruba	Student	Student	Yes	Yes	Mission House	Outsude HF	Vaginal delivery	1	First	Agree	Agree	Agree	Agree	Agree	Agree	Disagree	Agree	Disagree	Disagree	Agree	Disagree	No	#NULL!	#NULL!	#NULL!	No	#NULL!	#NULL!	#NULL!	28
28	<30 years	Secondary School	Secondary	Widowed	Unmarried	Islam	Yoruba	Yoruba	Artisan/Technician	Farmer/Trader/Artisan	Yes	Yes	Health Facility	Within HF	Vaginal delivery	4	3 and above	Agree	Agree	Agree	Agree	Agree	Agree	Disagree	Agree	Disagree	Disagree	Agree	Agree	No	#NULL!	#NULL!	#NULL!	#NULL!	#NULL!	No	#NULL!	30
31	=> 30 years	Tertiary	Post Secondary	Single	Unmarried	Christainity	Igbo	Igbo	Civil Servant	C/S	Yes	Yes	Health Facility	Within HF	Vaginal delivery	1	First	Agree	Agree	Agree	Disagree	Agree	Agree	Disagree	Agree	Disagree	Disagree	Agree	Disagree	No	#NULL!	#NULL!	#NULL!	No	#NULL!	#NULL!	#NULL!	26
33	=> 30 years	Tertiary	Post Secondary	Married	Married	Christainity	Yoruba	Yoruba	Artisan/Technician	Farmer/Trader/Artisan	Yes	Yes	Health Facility	Within HF	Vaginal delivery	2	Second	Agree	Agree	Agree	Agree	Agree	Agree	Agree	Agree	Disagree	Agree	Disagree	Agree	Yes	#NULL!	#NULL!	#NULL!	#NULL!	#NULL!	#NULL!	#NULL!	32
23	<30 years	No Formal Education	Secondary	Single	Unmarried	Islam	Yoruba	Yoruba	Trader	Farmer/Trader/Artisan	Yes	Yes	Health Facility	Within HF	Vaginal delivery	2	Second	Agree	Agree	Agree	Agree	Agree	Agree	Agree	Disagree	Disagree	Agree	Agree	Disagree	Yes	#NULL!	#NULL!	#NULL!	#NULL!	#NULL!	#NULL!	#NULL!	30
28	<30 years	Tertiary	Post Secondary	Married	Married	Christainity	Igbo	Igbo	Trader	Farmer/Trader/Artisan	Yes	Yes	Mission House	Outsude HF	Vaginal delivery	2	Second	Agree	Agree	Agree	Neutral	Agree	Agree	Agree	Neutral	Disagree	Agree	Agree	Disagree	Yes	#NULL!	#NULL!	#NULL!	#NULL!	#NULL!	#NULL!	#NULL!	30
31	=> 30 years	Secondary School	Secondary	Married	Married	Christainity	Igbo	Igbo	Trader	Farmer/Trader/Artisan	Yes	Yes	Mission House	Outsude HF	Vaginal delivery	3	3 and above	Agree	Agree	Agree	Agree	Agree	Agree	Agree	Agree	Agree	Disagree	Agree	Disagree	Yes	#NULL!	#NULL!	#NULL!	#NULL!	#NULL!	#NULL!	#NULL!	32
33	=> 30 years	Tertiary	Post Secondary	Single	Unmarried	Christainity	Igbo	Igbo	Civil Servant	C/S	Yes	Yes	Health Facility	Within HF	Caesareans section	1	First	Agree	Agree	Agree	Agree	Agree	Disagree	Disagree	Agree	Disagree	Disagree	Agree	Disagree	No	#NULL!	#NULL!	#NULL!	No	#NULL!	#NULL!	#NULL!	26
22	<30 years	Tertiary	Post Secondary	Single	Unmarried	Christainity	Yoruba	Yoruba	Student	Student	Yes	Yes	Health Facility	Within HF	Caesareans section	1	First	Agree	Agree	Agree	Neutral	Agree	Agree	Neutral	Agree	Agree	Agree	Agree	Disagree	No	#NULL!	#NULL!	#NULL!	No	#NULL!	#NULL!	#NULL!	32
27	<30 years	Tertiary	Post Secondary	Married	Married	Christainity	Others	Hausa	Trader	Farmer/Trader/Artisan	Yes	Yes	Mission House	Outsude HF	Vaginal delivery	3	3 and above	Agree	Agree	Agree	Disagree	Agree	Agree	Agree	Agree	Disagree	Disagree	Agree	Disagree	No	#NULL!	#NULL!	#NULL!	No	#NULL!	#NULL!	#NULL!	28
34	=> 30 years	Tertiary	Post Secondary	Married	Married	Islam	Others	Hausa	Trader	Farmer/Trader/Artisan	Yes	Yes	Health Facility	Within HF	Caesareans section	2	Second	Agree	Agree	Agree	Disagree	Agree	Agree	Agree	Agree	Disagree	Neutral	Agree	Disagree	Yes	#NULL!	#NULL!	#NULL!	#NULL!	#NULL!	#NULL!	#NULL!	29
29	<30 years	Tertiary	Post Secondary	Married	Married	Christainity	Igbo	Igbo	Trader	Farmer/Trader/Artisan	Yes	No	Home	Outsude HF	Vaginal delivery	1	First	Agree	Agree	Agree	Disagree	Agree	Agree	Disagree	Agree	Neutral	Neutral	Disagree	Agree	No	No	#NULL!	#NULL!	#NULL!	#NULL!	#NULL!	#NULL!	28
27	<30 years	Tertiary	Post Secondary	Married	Married	Christainity	Yoruba	Yoruba	Civil Servant	C/S	Yes	Yes	Health Facility	Within HF	Vaginal delivery	1	First	Agree	Neutral	Agree	Disagree	Neutral	Disagree	Agree	Disagree	Disagree	Neutral	Disagree	Agree	Yes	#NULL!	#NULL!	#NULL!	#NULL!	#NULL!	#NULL!	#NULL!	23
41	=> 30 years	Tertiary	Post Secondary	Single	Unmarried	Christainity	Yoruba	Yoruba	Professional	Professional	Yes	Yes	Health Facility	Within HF	Caesareans section	1	First	Agree	Agree	Agree	Agree	Agree	Agree	Agree	Agree	Disagree	Agree	Agree	Disagree	No	#NULL!	#NULL!	#NULL!	#NULL!	#NULL!	#NULL!	#NULL!	32
37	=> 30 years	Tertiary	Post Secondary	Married	Married	Islam	Hausa	Hausa	Trader	Farmer/Trader/Artisan	Yes	Yes	Health Facility	Within HF	Caesareans section	4	3 and above	Agree	Agree	Agree	Agree	Agree	Agree	Agree	Neutral	Disagree	Disagree	Agree	Disagree	No	No	#NULL!	#NULL!	No	#NULL!	#NULL!	#NULL!	29
28	<30 years	Tertiary	Post Secondary	Married	Married	Christainity	Igbo	Igbo	Trader	Farmer/Trader/Artisan	Yes	Yes	Mission House	Outsude HF	Vaginal delivery	2	Second	Agree	Agree	Agree	Neutral	Agree	Agree	Agree	Neutral	Disagree	Agree	Agree	Disagree	Yes	#NULL!	#NULL!	#NULL!	#NULL!	#NULL!	#NULL!	#NULL!	30
31	=> 30 years	Secondary School	Secondary	Married	Married	Christainity	Igbo	Igbo	Trader	Farmer/Trader/Artisan	Yes	Yes	Mission House	Outsude HF	Vaginal delivery	3	3 and above	Agree	Agree	Agree	Agree	Agree	Agree	Agree	Agree	Agree	Disagree	Agree	Disagree	Yes	#NULL!	#NULL!	#NULL!	#NULL!	#NULL!	#NULL!	#NULL!	32
38	=> 30 years	Tertiary	Post Secondary	Co-habiting	Unmarried	Christainity	Igbo	Igbo	Trader	Farmer/Trader/Artisan	Yes	Yes	Mission House	Outsude HF	Vaginal delivery	3	3 and above	Agree	Agree	Agree	Disagree	Agree	Neutral	Agree	Agree	Disagree	Neutral	Agree	Disagree	No	#NULL!	#NULL!	#NULL!	No	#NULL!	#NULL!	#NULL!	28
31	=> 30 years	Secondary School	Secondary	Married	Married	Christainity	Igbo	Igbo	Trader	Farmer/Trader/Artisan	Yes	Yes	Mission House	Outsude HF	Vaginal delivery	3	3 and above	Agree	Agree	Agree	Agree	Agree	Agree	Agree	Agree	Agree	Disagree	Agree	Disagree	Yes	#NULL!	#NULL!	#NULL!	#NULL!	#NULL!	#NULL!	#NULL!	32
36	=> 30 years	Tertiary	Post Secondary	Co-habiting	Unmarried	Christainity	Yoruba	Yoruba	Trader	Farmer/Trader/Artisan	Yes	Yes	Health Facility	Within HF	Caesareans section	2	Second	Agree	Agree	Agree	Agree	Agree	Agree	Agree	Agree	Disagree	Disagree	Disagree	Agree	No	No	#NULL!	#NULL!	No	#NULL!	#NULL!	#NULL!	30
38	=> 30 years	Secondary School	Secondary	Married	Married	Islam	Yoruba	Yoruba	Trader	Farmer/Trader/Artisan	Yes	Yes	Health Facility	Within HF	Vaginal delivery	4	3 and above	Agree	Agree	Agree	Disagree	Agree	Agree	Disagree	Disagree	Disagree	Agree	Disagree	Agree	No	#NULL!	No	#NULL!	#NULL!	#NULL!	#NULL!	#NULL!	26
39	=> 30 years	Tertiary	Post Secondary	Married	Married	Islam	Yoruba	Yoruba	Civil Servant	C/S	Yes	Yes	Health Facility	Within HF	Vaginal delivery	2	Second	Agree	Agree	Agree	Disagree	Agree	Agree	Disagree	Agree	Agree	Agree	Agree	Agree	No	#NULL!	#NULL!	#NULL!	#NULL!	#NULL!	#NULL!	#NULL!	32
37	=> 30 years	Tertiary	Post Secondary	Married	Married	Christainity	Yoruba	Yoruba	Others	Farmer/Trader/Artisan	Yes	Yes	Health Facility	Within HF	Caesareans section	2	Second	Agree	Agree	Agree	Disagree	Agree	Agree	Agree	Agree	Agree	Agree	Disagree	Agree	Yes	#NULL!	#NULL!	#NULL!	#NULL!	#NULL!	#NULL!	#NULL!	32
38	=> 30 years	Tertiary	Post Secondary	Married	Married	Christainity	Yoruba	Yoruba	Civil Servant	C/S	Yes	Yes	Health Facility	Within HF	Caesareans section	2	Second	Agree	Agree	Agree	Disagree	Agree	Agree	Agree	Agree	Agree	Agree	Neutral	Agree	Yes	#NULL!	#NULL!	#NULL!	#NULL!	#NULL!	#NULL!	#NULL!	33
40	=> 30 years	Secondary School	Secondary	Married	Married	Christainity	Yoruba	Yoruba	Trader	Farmer/Trader/Artisan	Yes	Yes	Mission House	Outsude HF	Vaginal delivery	2	Second	Agree	Agree	Agree	Disagree	Agree	Agree	Disagree	Agree	Disagree	Agree	Disagree	Agree	Yes	#NULL!	#NULL!	#NULL!	#NULL!	#NULL!	#NULL!	#NULL!	28
36	=> 30 years	Tertiary	Post Secondary	Married	Married	Christainity	Yoruba	Yoruba	Civil Servant	C/S	Yes	Yes	Health Facility	Within HF	Vaginal delivery	4	3 and above	Agree	Agree	Agree	Disagree	Agree	Agree	Disagree	Agree	Agree	Agree	Neutral	Neutral	Yes	#NULL!	#NULL!	#NULL!	#NULL!	#NULL!	#NULL!	#NULL!	30
19	<30 years	Secondary School	Secondary	Single	Unmarried	Christainity	Yoruba	Yoruba	Student	Student	Yes	Yes	Health Facility	Within HF	Vaginal delivery	1	First	Agree	Neutral	Agree	Agree	Neutral	Disagree	Neutral	Agree	Agree	Agree	Agree	Disagree	No	No	#NULL!	#NULL!	No	#NULL!	#NULL!	#NULL!	29
39	=> 30 years	No Formal Education	Secondary	Co-habiting	Unmarried	Islam	Yoruba	Yoruba	Artisan/Technician	Farmer/Trader/Artisan	Yes	Yes	Home	Outsude HF	Vaginal delivery	3	3 and above	Agree	Disagree	Agree	Neutral	Disagree	Agree	Neutral	Agree	Agree	Agree	Disagree	Agree	No	No	#NULL!	#NULL!	#NULL!	#NULL!	No	#NULL!	28
25	<30 years	Tertiary	Post Secondary	Married	Married	Christainity	Others	Hausa	Trader	Farmer/Trader/Artisan	Yes	Yes	Health Facility	Within HF	Vaginal delivery	1	First	Agree	Agree	Neutral	Neutral	Agree	Agree	Agree	Agree	Disagree	Disagree	Disagree	Disagree	No	#NULL!	#NULL!	No	#NULL!	#NULL!	#NULL!	#NULL!	26
26	<30 years	Primary School	Secondary	Married	Married	Islam	Yoruba	Yoruba	Artisan/Technician	Farmer/Trader/Artisan	Yes	Yes	Health Facility	Within HF	Vaginal delivery	3	3 and above	Agree	Neutral	Agree	Neutral	Agree	Agree	Agree	Neutral	Disagree	Neutral	Neutral	Neutral	No	#NULL!	#NULL!	#NULL!	#NULL!	#NULL!	No	#NULL!	28
28	<30 years	Secondary School	Secondary	Married	Married	Christainity	Yoruba	Yoruba	Trader	Farmer/Trader/Artisan	Yes	Yes	Health Facility	Within HF	Vaginal delivery	3	3 and above	Agree	Agree	Disagree	Agree	Neutral	Agree	Agree	Disagree	Disagree	Agree	Agree	Disagree	Yes	#NULL!	#NULL!	#NULL!	#NULL!	#NULL!	#NULL!	#NULL!	27
27	<30 years	Secondary School	Secondary	Married	Married	Christainity	Yoruba	Yoruba	Trader	Farmer/Trader/Artisan	Yes	Yes	Mission House	Outsude HF	Vaginal delivery	4	3 and above	Agree	Neutral	Agree	Agree	Agree	Neutral	Agree	Neutral	Neutral	Disagree	Agree	Neutral	No	No	#NULL!	#NULL!	#NULL!	#NULL!	No	#NULL!	29
37	=> 30 years	others	Post Secondary	Married	Married	Christainity	Yoruba	Yoruba	Professional	Professional	Yes	Yes	Health Facility	Within HF	Caesareans section	3	3 and above	Agree	Agree	Agree	Disagree	Agree	Agree	Disagree	Agree	Agree	Agree	Agree	Agree	Yes	#NULL!	#NULL!	#NULL!	#NULL!	#NULL!	#NULL!	#NULL!	32
29	<30 years	Tertiary	Post Secondary	Married	Married	Christainity	Yoruba	Yoruba	Professional	Professional	Yes	Yes	Health Facility	Within HF	Vaginal delivery	2	Second	Agree	Agree	Agree	Agree	Agree	Agree	Neutral	Agree	Neutral	Neutral	Agree	Neutral	No	#NULL!	#NULL!	#NULL!	No	#NULL!	#NULL!	#NULL!	32
35	=> 30 years	Tertiary	Post Secondary	Co-habiting	Unmarried	Christainity	Yoruba	Yoruba	Civil Servant	C/S	Yes	Yes	Mission House	Outsude HF	Vaginal delivery	3	3 and above	Agree	Agree	Neutral	Agree	Agree	Disagree	Agree	Neutral	Disagree	Disagree	Agree	Disagree	Yes	#NULL!	#NULL!	#NULL!	#NULL!	#NULL!	#NULL!	#NULL!	26
31	=> 30 years	Tertiary	Post Secondary	Married	Married	Christainity	Yoruba	Yoruba	Civil Servant	C/S	Yes	Yes	Health Facility	Within HF	Caesareans section	2	Second	Agree	Agree	Agree	Disagree	Agree	Agree	Disagree	Agree	Neutral	Agree	Agree	Agree	No	#NULL!	#NULL!	No	No	#NULL!	#NULL!	#NULL!	31
27	<30 years	Secondary School	Secondary	Married	Married	Christainity	Yoruba	Yoruba	Trader	Farmer/Trader/Artisan	Yes	Yes	Health Facility	Within HF	Vaginal delivery	1	First	Neutral	Agree	Agree	Disagree	Agree	Neutral	Neutral	Agree	Disagree	Neutral	Agree	Agree	No	No	#NULL!	No	#NULL!	#NULL!	#NULL!	#NULL!	28
